# Supplementary material for: New Application of an Old Drug: Anti-Diabetic Properties of Phloroglucinol
Source: Int J Mol Sci. 2024 Sep 24;25(19):10291. doi: 10.3390/ijms251910291 (PMC11477119; doi:10.3390/ijms251910291)
Supplement: Supplementary file 1 [file ijms-25-10291-s001.zip]

Archive with 1 entries (1 files):
- ijms-3223193-supplementary.pdf
